# Supplementary material for: Recent Trends in Synchronous Brain Metastasis Incidence and Mortality in the United States: Ten-Year Multicenter Experience
Source: Curr Oncol. 2022 Nov 2;29(11):8374–89. doi: 10.3390/curroncol29110660 (PMC9689090; doi:10.3390/curroncol29110660)
Supplement: Supplementary file 1 [file curroncol-29-00660-s001.zip]

Archive with 1 entries (1 files):
- curroncol-1996790-supplementary.pdf
